# Supplementary material for: Real-World Treatment Patterns and Outcomes Among Patients with Early Non-Small Cell Lung Cancer
Source: Curr Oncol. 2025 Apr 19;32(4):239. doi: 10.3390/curroncol32040239 (PMC12026175; doi:10.3390/curroncol32040239)
Supplement: Supplementary file 1 [file curroncol-32-00239-s001.zip]

Archive with 1 entries (1 files):
- curroncol-3525056-supplementary.pdf
